# Supplementary material for: Screening of Fungal Strains and Formulations of Metarhizium anisopliae to Control Phyllotreta striolata in Chinese Flowering Cabbage
Source: Insects. 2023 Jun 19;14(6):567. doi: 10.3390/insects14060567 (PMC10299718; doi:10.3390/insects14060567)
Supplement: Supplementary file 1 [file insects-14-00567-s001.zip]

Archive with 1 entries (1 files):
- insects-2373860-supplementary materials.pdf
